# Supplementary material for: Prognostic Value of the Uric Acid-to-Albumin Ratio in Patients Undergoing Successful Percutaneous Coronary Intervention for Chronic Total Occlusion
Source: J Cardiovasc Dev Dis. 2026 Jun 22;13(6):282. doi: 10.3390/jcdd13060282 (PMC13301519; doi:10.3390/jcdd13060282)
Supplement: Supplementary file 1 [file jcdd-13-00282-s001.zip]

Archive with 1 entries (1 files):
- jcdd-4344329-supplementary.pdf
